# Supplementary material for: Exploring the Mechanism of Clostridium autoethanogenum Protein for Broiler Growth Based on Gut Microbiota and Serum Metabolomics
Source: Biology (Basel). 2025 Jan 2;14(1):29. doi: 10.3390/biology14010029 (PMC11762677; doi:10.3390/biology14010029)
Supplement: Supplementary file 1 [file biology-14-00029-s001.zip]

Archive with 1 entries (1 files):
- biology-3378707-supplementary.pdf
